# Supplementary material for: Prognostic Factors and Survival Outcomes in Resectable Thoracic Soft Tissue and Bone Sarcomas
Source: Cancers (Basel). 2026 Jun 11;18(12):1904. doi: 10.3390/cancers18121904 (PMC13297556; doi:10.3390/cancers18121904)
Supplement: Supplementary file 1 [file cancers-18-01904-s001.zip]

Archive with 1 entries (1 files):
- cancers-4343910-supplementary.pdf
